# Supplementary material for: Identification of an Oxidative Stress-Related LncRNA Signature for Predicting Prognosis and Chemotherapy in Patients With Hepatocellular Carcinoma
Source: Pathol Oncol Res. 2022 Oct 5;28:1610670. doi: 10.3389/pore.2022.1610670 (PMC9579291; doi:10.3389/pore.2022.1610670)
Supplement: Supplementary file 1 [file Table2.XLSX]

## Sheet: drugCor
Table S2 The correlation of the expression of DElncRNA signature and chemotherapeutic agents
Gene	Drug	cor	pvalue
TMCC1-AS1	ABT-199	0.483399	9.1373e-05
TMCC1-AS1	Encorafenib	0.406364	0.00127427
TMCC1-AS1	Carboplatin	0.39325	0.00188171
NRAV	Eribulin mesilate	-0.376678	0.0030125
NRAV	Pipamperone	-0.36964	0.00365265
NRAV	Carmustine	-0.363605	0.00429452
NRAV	Vincristine	-0.359363	0.00480354
NRAV	Vandetanib	0.359114	0.00483498
NRAV	Dacomitinib	0.354849	0.00540275
NRAV	Afatinib	0.347027	0.00659767
NRAV	Vinblastine	-0.346716	0.00664966
NRAV	Ibrutinib	0.34568	0.00682542
NRAV	Copanlisib	0.32772	0.0105845
TMCC1-AS1	Dabrafenib	0.32735	0.0106778
NRAV	Lomustine	-0.324018	0.0115509
TMCC1-AS1	Uracil mustard	0.32065	0.0124956
TMCC1-AS1	Chlorambucil	0.320043	0.0126727
NRAV	Erlotinib	0.319371	0.0128713
NRAV	Ifosfamide	-0.318871	0.0130206
TMCC1-AS1	Cladribine	0.318473	0.0131409
NRAV	Denileukin Diftitox Ontak	-0.316413	0.0137778
NRAV	Paclitaxel	-0.310488	0.0157594
NRAV	Arsenic trioxide	-0.309081	0.0162646
TMCC1-AS1	Carmustine	0.307089	0.017003
NRAV	Vinorelbine	-0.302884	0.0186566
TMCC1-AS1	Cyclophosphamide	0.302269	0.0189094
NRAV	Sunitinib	-0.302021	0.0190122
NRAV	Alectinib	-0.298423	0.0205586
NRAV	Gefitinib	0.29784	0.0208188
NRAV	VINORELBINE	-0.296247	0.0215445
TMCC1-AS1	tepotinib	0.290578	0.0243033
NRAV	Everolimus	0.289308	0.0249606
TMCC1-AS1	Bortezomib	0.287797	0.0257622
TMCC1-AS1	Vorinostat	0.285213	0.0271833
TMCC1-AS1	Allopurinol	0.28498	0.0273143
TMCC1-AS1	Hydroxyurea	0.284309	0.0276954
TMCC1-AS1	Parthenolide	0.282722	0.0286144
TMCC1-AS1	Ixazomib citrate	0.281313	0.0294519
TMCC1-AS1	Vemurafenib	0.281236	0.0294982
TMCC1-AS1	DACARBAZINE	0.27976	0.0303986
TMCC1-AS1	Calusterone	0.278734	0.0310379
NRAV	Osimertinib	0.273809	0.0342651
TMCC1-AS1	Pipobroman	0.272442	0.0352088
TMCC1-AS1	Cobimetinib (isomer 1)	0.271181	0.036098
NRAV	Acalabrutinib	0.267654	0.0386859
TMCC1-AS1	Simvastatin	0.264978	0.04075
NRAV	Irofulven	0.26287	0.042439
NRAV	DACARBAZINE	-0.262104	0.0430673
TMCC1-AS1	Cisplatin	0.258962	0.0457236
