# Supplementary material for: Identification of an Oxidative Stress-Related LncRNA Signature for Predicting Prognosis and Chemotherapy in Patients With Hepatocellular Carcinoma
Source: Pathol Oncol Res. 2022 Oct 5;28:1610670. doi: 10.3389/pore.2022.1610670 (PMC9579291; doi:10.3389/pore.2022.1610670)
Supplement: Supplementary file 2 [file Table3.XLSX]

## Sheet: training  dataset
Table S3A: The risk score for each patient in the training dataset based on DElncRNA prognostic signature.
id	futime	fustat	TMCC1-AS1	MKLN1-AS	NRAV	LINC02870	riskScore	risk
TCGA-DD-AAVS	4.99452	0	0.349965	0.295414	1.3549	0.0247189	0.749145	low
TCGA-DD-AAE3	1.55068	0	0.182644	0.209999	1.27338	0	0.587792	low
TCGA-DD-A4NS	6.72877	1	0.237845	0.738554	1.53562	0.0412597	1.07595	high
TCGA-XR-A8TC	3.66849	0	0.266283	0.608218	0.822012	0	0.737998	low
TCGA-2Y-A9GS	1.98356	1	0.656901	0.793116	1.89575	0.0278699	1.78264	high
TCGA-DD-AACL	0.293151	1	0.784738	0.671357	1.86688	0.772101	2.31938	high
TCGA-ED-A7XP	1.09589	0	0.534863	1.05462	0.905466	0	1.36799	high
TCGA-G3-AAUZ	1.31507	0	0.0685595	0.0926101	1.2176	0	0.476908	low
TCGA-DD-A3A5	8.56164	1	0.157595	0.372746	1.16335	0	0.633911	low
TCGA-RC-A7SK	1.29315	0	0.353995	0.593467	1.24658	0.0135068	0.923	high
TCGA-DD-A73D	1.89863	0	0.400839	0.891325	0.945777	0	1.09086	high
TCGA-2Y-A9H1	3.36712	1	0.168181	0.11421	1.05102	0	0.492275	low
TCGA-DD-AACI	4.43288	0	0.258222	0.491906	1.35294	0	0.815122	low
TCGA-DD-AAVP	7.53973	0	0.0557309	0.431606	1.3296	0.0255263	0.662278	low
TCGA-LG-A6GG	1.06027	0	0.482386	0.56844	1.32132	0	1.02245	high
TCGA-4R-AA8I	0.717808	1	0.540584	0.555447	2.20226	0.0330158	1.50205	high
TCGA-DD-AADO	1.2411	0	0.338977	0.188987	1.20816	0	0.635955	low
TCGA-DD-AADK	2.87397	0	0.191238	0.413446	1.30158	0.00825163	0.712295	low
TCGA-LG-A9QD	1.00274	0	0.18497	0.294701	1.25375	0.0239744	0.633341	low
TCGA-EP-A3RK	0.994521	0	0.490765	0.680586	2.12454	0.0276229	1.55549	high
TCGA-DD-AACA	6.30411	0	0.131197	0.998672	1.01627	0	0.994976	high
TCGA-2Y-A9H3	4.15342	0	0.165082	0.101457	1.26586	0	0.52759	low
TCGA-CC-A5UE	0.745205	1	1.05322	1.25728	1.6356	1.3343	5.2854	high
TCGA-FV-A23B	5.07397	1	0.381264	0.314956	1.57265	0.110191	0.875835	high
TCGA-ZP-A9CV	2.98082	1	0.16576	0.676311	1.20055	0.0152298	0.840645	high
TCGA-ES-A2HS	1.88493	1	0.167276	0.0410654	1.18798	0.0137935	0.489979	low
TCGA-ED-A4XI	2.24384	0	0.0841752	0.371027	1.21707	0.051453	0.622162	low
TCGA-ZP-A9D2	2.09589	1	0.935284	1.43659	2.74154	1.42008	8.85383	high
TCGA-MI-A75I	1.72603	0	0.240541	0.388402	2.0709	0	0.970515	high
TCGA-CC-5263	0.353425	1	0.0836518	1.11502	2.42785	2.31353	4.309	high
TCGA-G3-A5SM	1.42466	0	0.274099	0.592855	1.2716	0.0100252	0.874211	high
TCGA-DD-AADV	1.5726	0	0.199333	0.37222	1.59063	0	0.771135	low
TCGA-DD-A11A	0.216438	0	0.396325	0.367226	1.71421	0	0.938399	high
TCGA-ZP-A9D0	2.98904	0	0.0780548	0.112553	1.26898	0.0257346	0.503122	low
TCGA-DD-AACG	1.28493	1	0.591324	0.412536	0.894973	0	0.828457	low
TCGA-DD-A1EA	6.61644	0	0.296213	0.922182	1.54184	0	1.29744	high
TCGA-O8-A75V	1.47397	0	0.132281	0.569945	1.01476	0.0230697	0.69931	low
TCGA-DD-A39V	1.76164	1	0.845132	0.30829	2.14261	0	1.49172	high
TCGA-BC-A69I	1.06027	0	0.0923273	0.475204	0.780629	0	0.567199	low
TCGA-DD-A4ND	7.52329	0	0.186234	0.438815	1.12293	0	0.674764	low
TCGA-DD-AADC	1.16438	1	0.881534	0.873143	1.9795	0.29228	2.58809	high
TCGA-DD-AAEH	2.14795	0	0.118851	0.130417	1.07419	0.0164204	0.487544	low
TCGA-BC-A217	3.8274	1	0.174858	0.57725	1.6003	0.0127097	0.907024	high
TCGA-G3-A25S	1.13973	1	0.310731	0.555682	2.03023	0.0288124	1.17446	high
TCGA-BC-A10S	3.89863	1	0.204253	0.338975	1.42288	0.0335106	0.714642	low
TCGA-NI-A4U2	4.90685	1	0.222713	0.450325	0.971394	0.00605116	0.662835	low
TCGA-DD-AACD	1.04384	1	0.255852	0.158451	1.6164	0.0170448	0.683885	low
TCGA-2Y-A9H0	10.0685	0	0.0654824	0.255893	1.79235	0.0137357	0.68422	low
TCGA-DD-A4NH	2.51233	0	0.327474	1.42711	1.80314	0.282791	2.49971	high
TCGA-MI-A75H	2.04658	0	0.265776	0.43645	1.32976	0	0.775538	low
TCGA-DD-AAEB	1.30959	0	0.0646399	0.236765	0.638945	0.0212452	0.433417	low
TCGA-BD-A3EP	1.12055	0	0.212985	0.680713	1.25414	0	0.88844	high
TCGA-EP-A2KB	1.63288	1	0.767928	0.379151	1.27205	0	1.06781	high
TCGA-DD-AACH	0.534247	1	0.707541	1.41569	2.17257	1.43634	5.8942	high
TCGA-BC-A10X	2.10959	1	0.126462	0.333415	1.02835	0.00994961	0.570467	low
TCGA-CC-5262	0.282192	1	0.102599	0.809844	2.57599	0.0149828	1.51835	high
TCGA-RC-A7SH	1.28219	0	0.270312	0.210358	2.02132	0	0.838671	high
TCGA-G3-A7M8	1.17808	0	0.163469	0.276599	1.41691	0.0134629	0.650488	low
TCGA-DD-AAW1	5.44932	0	0.0828242	0.359498	0.663365	0	0.48822	low
TCGA-CC-A7IG	0.819178	1	0.323144	0.321197	2.29496	4.99216	6.85943	high
TCGA-CC-5261	0.265753	1	0.171605	0.536689	1.97286	2.03356	2.14344	high
TCGA-WQ-A9G7	0.0821918	0	0.158262	0.164331	2.03064	0.567252	0.916975	high
TCGA-ZP-A9CZ	1.93425	0	0.103527	0.606495	0.813623	0	0.647278	low
TCGA-DD-AA3A	1.12329	1	0.79425	1.15647	3.37743	1.84259	9.362	high
TCGA-2Y-A9H5	1.52055	1	0.0991686	0.690088	1.68577	0.0144671	0.972564	high
TCGA-DD-A114	3.14795	1	0.224943	0.608479	1.74629	0.137175	1.07263	high
TCGA-DD-A4NI	2.23562	0	0.189686	0.176971	0.582115	0	0.440865	low
TCGA-BC-A110	5.79726	1	0.0701862	0.133581	0.886465	0	0.435313	low
TCGA-UB-A7MA	2.32329	0	0.681842	0.772599	2.71724	0	2.42302	high
TCGA-CC-A3MB	0.863014	1	0.592663	0.482499	1.69502	0	1.19583	high
TCGA-FV-A3I0	2.32329	0	0.0748001	0.363945	2.89078	0.323358	1.29157	high
TCGA-RC-A7SB	1.61096	0	0.313057	0.288912	0.84835	0.0117772	0.593219	low
TCGA-GJ-A9DB	0.183562	1	0.193702	0.685042	1.7124	0	1.04731	high
TCGA-DD-AACV	4.19452	0	0.308221	0.178629	1.59802	0.0193375	0.720042	low
TCGA-DD-AAVY	5.39726	0	0.131158	0.165483	1.17228	0	0.523233	low
TCGA-FV-A3R3	1.00274	1	0.148825	0.522204	1.53926	0	0.82498	low
TCGA-BC-A10W	0.249315	1	0.438071	0.991359	2.15159	0.094409	2.01007	high
TCGA-5R-AA1C	1.42466	0	1.54624	0.780272	1.85648	0	3.4315	high
TCGA-5R-AAAM	0.126027	1	0.166429	0.502246	1.29345	0	0.748361	low
TCGA-WX-AA44	1.68493	0	0.295358	0.27621	2.18035	0.149534	1.01598	high
TCGA-DD-A1EH	4.09589	0	0.423223	0.292234	1.87772	0.041459	0.97268	high
TCGA-DD-A3A1	0.638356	1	0.530053	0.474282	2.40821	0.0143007	1.4952	high
TCGA-KR-A7K0	0.178082	1	0.29865	1.03704	1.31702	0	1.31371	high
TCGA-FV-A3R2	0.531507	1	0.431868	0.505724	2.02568	0.0123487	1.22746	high
TCGA-DD-AACN	3.56712	0	0.382472	0.239911	1.24979	0.0164476	0.702035	low
TCGA-DD-AAE4	1.66575	0	0.124714	0.0436932	1.35971	0	0.504845	low
TCGA-DD-AAEG	1.96986	0	0.241589	0.301942	1.35141	0.172629	0.730726	low
TCGA-DD-A1EJ	2.75342	1	0.936808	0.544407	2.30866	1.22341	3.28809	high
TCGA-FV-A2QQ	1.99726	0	0.220406	0.797248	2.17387	0.104084	1.45861	high
TCGA-G3-AAV7	0.989041	0	0.362755	1.15118	2.44791	2.13005	5.19332	high
TCGA-CC-A9FW	0.679452	0	0.246213	0.811968	2.0713	0.0116528	1.39951	high
TCGA-G3-A3CG	1.84384	0	0.0589099	0.656833	0.991483	0.0502146	0.711605	low
TCGA-DD-AAD2	1.80274	0	0.198346	0.650285	1.50955	0.0365973	0.957275	high
TCGA-NI-A8LF	2.18904	0	0.353764	0.367614	0.86391	0.0120632	0.658284	low
TCGA-EP-A12J	1.56164	0	0.183141	0.713151	0.927929	0	0.78717	low
TCGA-DD-A73G	9.52877	0	0.30524	0.13071	1.42081	0	0.639939	low
TCGA-DD-AAED	2.09041	0	0.171629	0.688281	0.255842	0	0.590298	low
TCGA-DD-AADJ	2.92055	0	0.138099	0.279544	0.687714	0.0203819	0.484567	low
TCGA-DD-AAVZ	5.20548	0	0.0812091	0.382953	0.66606	0	0.497861	low
TCGA-DD-AAVX	4.70685	0	0.183564	0.595238	1.02999	0	0.741382	low
TCGA-HP-A5N0	2.06027	1	0.111122	0.390168	1.24063	0	0.639145	low
TCGA-G3-A5SJ	1.91233	0	0.382307	1.23707	2.44901	0.0147308	2.57646	high
TCGA-2Y-A9H6	0.978082	0	0.199547	0.277204	1.546	0.0155601	0.703868	low
TCGA-DD-AAEE	2.21918	0	0.178243	0.752373	1.476	0	1.00026	high
TCGA-UB-AA0U	0.89589	0	0.10917	0.561606	1.90714	0.0422098	0.967457	high
TCGA-DD-AADY	1.52055	0	0.135192	0.441963	1.1113	0.0227611	0.652866	low
TCGA-2Y-A9GZ	2.32329	1	0.465176	0.330763	1.08036	0	0.752734	low
TCGA-K7-A5RF	1.72877	0	0.151763	0.284443	1.22553	0	0.599911	low
TCGA-DD-AAVU	6.03288	0	0.330796	0.295762	1.2088	0	0.691627	low
TCGA-DD-A73B	0.775342	1	0.16026	0.329205	1.19266	0	0.619251	low
TCGA-BC-A8YO	1.53973	0	0.678467	1.03971	2.40974	0	2.6902	high
TCGA-DD-AADI	2.9726	0	0.291467	0.337111	1.27856	0	0.713451	low
TCGA-ZS-A9CD	3.79726	1	0.225186	0.384136	1.25959	0.0166399	0.704282	low
TCGA-DD-A1ED	6.30411	0	0.0818799	0.567034	0.662661	0	0.581	low
TCGA-DD-AAEK	2.92329	0	0.225101	0.477245	1.52869	0.0248783	0.847215	high
TCGA-BC-A10T	2.29315	1	0.323767	0.301316	1.27224	0.0391067	0.718522	low
TCGA-XR-A8TE	2.53425	0	0.128022	1.04602	0.942822	0.0390387	1.01898	high
TCGA-K7-A6G5	1.40274	0	0.143842	0.447752	0.803464	0	0.581937	low
TCGA-WX-AA46	2.07123	0	0.138719	0.321312	0.796038	0	0.519527	low
TCGA-DD-AAVQ	7.47397	0	0.118372	0.308311	1.26239	0.0621778	0.619113	low
TCGA-G3-A3CI	0.493151	0	0.210274	0.306428	1.01779	0.014583	0.593784	low
TCGA-BC-A5W4	1.49863	1	0.172463	0.282401	1.24115	0	0.61225	low
TCGA-K7-A5RG	1.42192	0	0.379636	0.621227	1.21266	0.12559	0.992034	high
TCGA-DD-A4NF	2.58082	0	0.23236	0.746894	0.766991	0	0.791074	low
TCGA-DD-A113	6.64384	0	0.192331	0.689163	1.22308	0.135348	0.915164	high
TCGA-DD-AAW0	5.52055	0	0.184358	0.1169	1.25474	0.0267597	0.54568	low
TCGA-CC-A7IF	1.77808	1	0.174945	0.125435	1.40233	0	0.571674	low
TCGA-CC-5260	0.238356	1	0.247665	1.06258	3.19145	0.101886	2.75123	high
TCGA-DD-A116	4.44384	1	0.0828965	0.380858	0.997484	0	0.565123	low
TCGA-RC-A7S9	1.75342	0	0.100618	0.559277	1.29748	0.0117598	0.750513	low
TCGA-BC-A3KG	1.86301	0	0.262943	0.204109	2.53849	1.71435	1.91738	high
TCGA-DD-A1EL	1.13699	1	1.86847	1.0187	1.86835	0.0266187	5.4682	high
TCGA-G3-A25V	2.35616	0	0.161446	0.798483	1.07958	0	0.881587	high
TCGA-ED-A66Y	0.810959	1	0.39373	0.242426	1.80235	0.172018	0.929748	high
TCGA-DD-AADB	3.40274	0	1.09463	0.781979	1.42825	0.163105	2.18137	high
TCGA-ED-A627	1.1589	0	0.15287	0.495643	1.71335	0.0139878	0.869683	high
TCGA-DD-A115	6.96438	1	0.114331	0.211618	1.10651	0	0.52354	low
TCGA-DD-A73C	1.92055	0	0.295588	0.275004	1.46082	0.0125455	0.731845	low
TCGA-G3-AAV0	1.30411	0	0.191954	0.0474315	0.903939	0	0.44799	low
TCGA-CC-A8HS	0.821918	1	0.369195	0.211192	2.16664	1.38129	1.60415	high
TCGA-DD-AACY	3.9726	0	0.0405068	0.465675	1.68524	0.0263567	0.772287	low
TCGA-CC-A7IE	0.594521	1	0.456218	0.589715	0.882368	1.08151	1.29015	high
TCGA-2Y-A9HA	0.0986301	1	0.474847	0.792238	1.94247	0	1.55799	high
TCGA-G3-A6UC	1.83836	0	0.125554	0.207675	1.16756	0.0134496	0.541561	low
TCGA-ZP-A9D4	1.08219	0	0.249769	0.692704	1.04686	0	0.852885	high
TCGA-DD-AAD5	3.68493	0	0.974432	0.791606	2.62489	1.70221	5.62891	high
TCGA-2Y-A9GT	4.44932	1	0.253931	0.145718	0.845507	0.0336162	0.505692	low
TCGA-2Y-A9GV	6.93699	1	0.231476	0.408165	0.994512	0	0.648332	low
TCGA-5C-A9VG	0.89863	0	0.524502	0.383736	1.70138	0	1.04607	high
TCGA-DD-AADS	1.29863	0	0.139436	0.194073	1.61831	0	0.640164	low
TCGA-DD-AACC	4.61644	1	0.233005	0.344349	1.07041	0.0183685	0.637631	low
TCGA-DD-AAEA	1.57534	0	0.137476	0.405998	1.16207	0	0.641506	low
TCGA-BC-A112	0.419178	1	0.233395	1.68856	3.08009	0.166641	4.52759	high
TCGA-BC-4073	2.32603	0	0.130595	1.1091	2.54365	0.0421051	1.99255	high
TCGA-DD-A4NQ	1.02192	1	0.639478	1.12907	2.02363	0.0188714	2.44376	high
TCGA-G3-A25U	4.48219	0	0.159945	0.355576	1.79933	0	0.798953	low
TCGA-BD-A3ER	3.05479	0	0.110602	0.320467	1.62686	0	0.698661	low
TCGA-DD-AADA	3.37808	0	0.129646	0.130412	0.689943	0.0139058	0.423851	low
TCGA-FV-A4ZP	6.81096	1	0.409364	0.527606	1.43916	0.281982	1.08482	high
TCGA-G3-A7M9	0.153425	1	1.02664	0.653854	2.65085	0.15578	2.96091	high
TCGA-DD-AADQ	1.19452	0	0.181389	0.165646	2.04537	0	0.760697	low
TCGA-5C-A9VH	0.882192	0	0.148752	0.307751	1.84941	0.0498558	0.790046	low
TCGA-DD-A4NE	1.80822	1	0.249806	0.61292	1.7659	0	1.05079	high
TCGA-G3-A3CH	2.13699	0	0.241499	0.185359	1.40538	0	0.633964	low
TCGA-DD-AACZ	0.468493	1	1.46858	0.693465	1.93297	1.65524	5.73268	high
TCGA-WJ-A86L	0.945205	0	0.496031	0.188702	2.38902	0.21921	1.22641	high
TCGA-CC-A9FS	0.578082	0	0.161756	0.0511308	0.529182	0.0137878	0.382128	low
TCGA-LG-A9QC	1.16438	0	0.233147	0.63659	0.990693	0.0162917	0.790697	low
TCGA-DD-A4NK	3.31507	1	0.0611284	0.408763	1.51577	0.0156377	0.698104	low
TCGA-DD-AAD3	3.54795	0	0.068706	0.368138	1.06165	0.0132281	0.56955	low
TCGA-DD-AACU	4.29315	0	0.24803	0.827471	1.00259	0.0152513	0.943511	high
TCGA-CC-A3MC	0.994521	0	0.137204	0.594227	1.33139	0.02693	0.810244	low
TCGA-BC-A10Z	0.0931507	1	0.374234	0.609721	1.18763	0.0206735	0.931798	high
TCGA-BC-A216	3.70137	0	0.213968	0.426024	1.56681	0.332035	0.915352	high
TCGA-BC-A69H	1.21644	0	0.662324	0.371454	2.12273	2.56614	3.52765	high
TCGA-G3-A7M5	1.22466	0	0.124198	0.130621	0.789744	0	0.436345	low
TCGA-DD-AAVV	6.72603	0	0.166304	0.692256	1.34095	0	0.894466	high
TCGA-BC-A10Q	3.10959	1	0.110047	0.794783	3.37139	0.0838938	2.09936	high
TCGA-CC-A8HV	0.764384	1	0.570996	0.783583	1.45231	3.84457	5.79348	high
TCGA-CC-A3MA	0.830137	1	0.591637	1.15846	2.81455	0.289667	3.61698	high
TCGA-FV-A3I1	0.676712	1	0.243494	0.796962	1.49481	0.0395269	1.11688	high
TCGA-CC-A123	0.6	0	0.785544	0.0924335	0.878673	0	0.730957	low
TCGA-CC-A7II	1.09315	0	1.84849	0.446607	2.59576	0.317302	4.89687	high
TCGA-UB-A7MF	0.586301	1	0.229806	0.442936	1.71304	0.0513485	0.895424	high
TCGA-DD-AAE2	1.74795	0	0.187641	0.441273	1.28556	0.0115973	0.723614	low
TCGA-DD-A1EC	1.64932	0	0.191181	0.925474	1.99983	0.0917772	1.47922	high
TCGA-ED-A66X	1.11233	0	0.13793	0.670237	1.18662	0.0617376	0.828337	low
TCGA-DD-AACW	3.90137	0	0.655174	0.38267	1.15649	0	0.938573	high
TCGA-DD-AAD0	0.375342	0	0.175069	0.579467	1.94764	0	1.03354	high
TCGA-DD-A4NA	2.76164	0	0.0936809	1.21649	2.08864	0.0381972	1.7775	high
TCGA-ED-A459	2.49315	0	0.0907275	0.892617	1.61441	0.0132024	1.11464	high
TCGA-DD-AAD8	3.33973	0	0.196515	0.256361	1.10916	0	0.580117	low
TCGA-XR-A8TD	2.82192	0	0.127338	0.478002	1.41715	0.0166639	0.750506	low
TCGA-ES-A2HT	1.2	1	0.0913057	0.303584	0.679953	0	0.47181	low
TCGA-QA-A7B7	0.257534	0	0.579254	0.449217	2.25894	0	1.42869	high
TCGA-XR-A8TG	2.46027	0	0.132949	0.475485	0.984153	0.0130906	0.636191	low
TCGA-DD-AAC9	0.950685	0	0.101153	0.579846	1.21705	0.0168624	0.742156	low
TCGA-MR-A520	0.627397	0	0.236784	0.302266	1.21502	0	0.647976	low
TCGA-DD-AADP	1.25479	0	0.153634	0.176461	0.881004	0	0.480574	low
TCGA-2Y-A9H9	1.90959	0	0.0677131	0.427426	0.693941	0	0.516993	low
TCGA-G3-AAV1	0.983562	1	0.336133	1.14637	1.83643	0.0127463	1.81893	high
TCGA-G3-A25X	4.87397	0	0.314827	0.646162	2.37849	0	1.43789	high
TCGA-CC-5258	0.353425	1	0.993961	1.16451	0.924803	0.179117	2.30952	high
TCGA-FV-A2QR	1.59178	1	0.277737	1.14074	1.0535	0.0143877	1.28183	high
TCGA-DD-AAD1	1.54521	0	0.187346	0.368049	1.30952	0	0.683454	low
TCGA-DD-AADW	1.60822	0	0.28823	0.293878	2.10196	0.0545702	0.96051	high
TCGA-DD-AACB	6.36712	0	0.546446	0.310674	1.4793	0.0240802	0.927046	high

## Sheet: testing dataset
Table S3B: The risk score for each patient in the testing dataset based on DElncRNA prognostic signature.
id	futime	fustat	TMCC1-AS1	MKLN1-AS	NRAV	LINC02870	riskScore	risk
TCGA-5R-AA1D	1.23014	0	0.417962	0.505493	1.55021	0.0145747	1.0124	high
TCGA-DD-AADL	1.74247	0	0.468745	0.556467	2.07757	0.0124971	1.34495	high
TCGA-CC-A1HT	0.276712	1	1.34643	1.39266	3.03493	0.0508283	7.887	high
TCGA-EP-A26S	1.66575	0	0.367026	0.55738	1.53442	0	1.005	high
TCGA-DD-A4NB	2.70959	0	0.483055	0.587062	2.13438	0	1.41966	high
TCGA-ED-A5KG	2.33973	0	0.346939	1.07672	1.81036	1.15844	2.62546	high
TCGA-CC-5259	0.684932	0	0.218479	0.314535	1.63418	0.0438734	0.770608	low
TCGA-2Y-A9H8	1.73425	1	0.0566196	0.212915	1.17976	0.0983509	0.534668	low
TCGA-G3-A5SK	2.03836	0	0.121636	0.180333	1.00735	0	0.493667	low
TCGA-DD-AACO	5.13973	0	0.0984389	0	1.32617	0	0.470653	low
TCGA-DD-AAW3	4.47397	0	0.145999	0.523407	1.93296	0	0.958387	high
TCGA-G3-AAV3	1.12877	0	0.330932	0.440597	1.59921	0.0142168	0.912685	high
TCGA-K7-AAU7	0.983562	0	0.206651	1.09936	2.29053	0.0178713	1.8854	high
TCGA-DD-A3A9	2.55068	1	0.0982727	0.253441	1.0041	0.0453717	0.523754	low
TCGA-DD-A4NN	2.46301	1	0.199273	0.15048	1.99729	0.0123639	0.751079	low
TCGA-UB-A7MC	1.36986	0	0.22619	0.888331	1.09177	0	1.00474	high
TCGA-DD-A4NG	2.19726	1	0.38126	0.556702	2.08291	0	1.25352	high
TCGA-ZS-A9CF	6.60822	0	0.202768	0.435126	1.33818	0	0.740036	low
TCGA-DD-AAE9	1.97808	0	0.456234	0.479319	1.39407	0	0.95566	high
TCGA-G3-A3CK	1.60274	0	0.273119	0.849878	1.15967	0	1.03544	high
TCGA-RC-A7SF	1.5863	0	0.169195	0.384162	0.777483	0	0.556952	low
TCGA-DD-A3A6	8.92603	1	0.534348	0.262937	1.66329	0.101064	0.97425	high
TCGA-DD-AAW2	5.08219	0	0.0776487	0.145256	1.166	0	0.492245	low
TCGA-3K-AAZ8	1.08493	0	0.183993	0.324296	1.43435	0	0.689223	low
TCGA-ZP-A9CY	2.14247	0	0.222912	0.392824	1.06139	0.0135926	0.655597	low
TCGA-CC-A8HU	0.942466	1	0.452921	0.490457	2.25949	0.0772236	1.38037	high
TCGA-DD-AADF	0.315068	1	0.086398	0.132683	1.58551	0	0.576027	low
TCGA-CC-A7IK	0.717808	1	0.855706	1.07052	1.81632	0	2.52346	high
TCGA-ED-A7XO	1.16986	0	0.230583	0.19856	1.27647	0	0.604965	low
TCGA-G3-A7M6	1.73151	0	0.490434	0.867555	2.3889	2.59819	5.25631	high
TCGA-G3-A7M7	0.989041	0	0.193118	0.296493	1.46093	0	0.684994	low
TCGA-WX-AA47	1.52329	1	0.234285	0.228436	1.70775	0	0.734165	low
TCGA-DD-A3A4	1.67671	1	0.474051	1.17014	1.3754	0	1.72257	high
TCGA-DD-A39Y	0.468493	1	0.761577	1.09256	2.48099	1.5376	5.4719	high
TCGA-KR-A7K2	2.27123	0	0.074548	0.124724	1.25871	0	0.500111	low
TCGA-UB-A7ME	1.33151	0	0.113635	0.205182	1.16557	0.0745894	0.547371	low
TCGA-DD-AADU	1.51781	0	0.0812794	0.436824	0.77943	0.0312395	0.55057	low
TCGA-2Y-A9HB	0.712329	0	0.108397	1.08592	1.36988	0.0126995	1.21074	high
TCGA-DD-A1EK	1.52877	1	0.140432	0.263268	2.10241	0.0166163	0.822872	low
TCGA-DD-AAE1	1.51233	0	0.442332	0.485713	0.491792	0.913185	0.945174	high
TCGA-BC-A10U	2.29315	1	0.240082	1.21696	1.46958	0.0537954	1.58036	high
TCGA-DD-AACT	4.27945	0	0.0881603	0.327494	1.35139	0	0.62138	low
TCGA-DD-A11C	1.8137	0	0.307297	0.365944	1.5382	0.0100444	0.82066	low
TCGA-DD-AADN	2.46027	0	0.927974	0.253523	1.14737	1.0163	1.51483	high
TCGA-XR-A8TF	1.89863	1	0.137164	0.377661	1.17568	0	0.629486	low
TCGA-DD-AACF	1	1	0.134545	0.204098	0.956425	0	0.498892	low
TCGA-DD-A3A3	1.46575	1	0.095477	1.01688	1.2429	0	1.07199	high
TCGA-MI-A75C	0.79726	0	0.575123	0.863555	1.73125	0.266268	1.82162	high
TCGA-DD-AAE7	1.76438	0	0.0487392	0.174684	1.23492	0	0.506623	low
TCGA-ZS-A9CE	3.4	0	0.203414	0.261525	1.13538	0	0.591703	low
TCGA-CC-5264	0.279452	1	0.168757	1.16872	1.78335	0.0187474	1.59819	high
TCGA-DD-A3A2	5.83836	1	0.156975	0.160192	1.36442	0.0124728	0.574794	low
TCGA-CC-A3M9	0.821918	1	0.366234	0.70377	1.83474	0.0260087	1.28756	high
TCGA-CC-A8HT	0.383562	1	0.412785	0.939321	2.22254	0.511728	2.26487	high
TCGA-WQ-AB4B	1.08219	0	0.152111	0.166732	1.53251	0.0830989	0.630549	low
TCGA-DD-A11D	4.27397	1	0.107164	0.363414	0.966902	0.0227379	0.565631	low
TCGA-KR-A7K7	2.60548	0	0.24507	0.363571	1.23315	0.0136923	0.695093	low
TCGA-BC-4072	4.08219	1	0.337171	0.57694	1.76668	0.0722063	1.12113	high
TCGA-PD-A5DF	1.75068	1	0.286834	0.384875	1.86898	0.0146021	0.933366	high
TCGA-EP-A2KA	1.71781	1	0.511622	1.50752	1.68394	0.467295	3.15874	high
TCGA-DD-AACQ	1.18356	1	0.256009	0.0942019	2.18163	0	0.799734	low
TCGA-CC-A5UD	0.832877	1	1.106	0.766767	2.64054	0	3.25541	high
TCGA-DD-AADD	3.3726	0	0.451748	0.636493	2.00988	0.0170721	1.38591	high
TCGA-DD-A1EF	1.07945	1	0.525973	0.299219	1.53242	0.0219586	0.921523	high
TCGA-DD-AACP	1.13699	0	0.575557	0.584054	2.12314	0.240181	1.65706	high
TCGA-G3-A3CJ	1.6274	0	0.122897	0.319341	1.2426	0	0.60809	low
TCGA-DD-AAVR	6.88493	0	0.100234	0.186275	1.45926	0.0146271	0.583534	low
TCGA-ED-A8O5	1.11233	0	0.252105	0.288169	0.730643	0.0369783	0.545551	low
TCGA-DD-AAD6	1.8411	0	0.604265	0.192659	1.24312	0.027174	0.802681	low
TCGA-G3-AAV5	0.969863	0	1.01172	1.4807	1.35542	0	3.37328	high
TCGA-2Y-A9GY	2.07397	1	0.924182	0.940078	2.17552	1.00091	3.97503	high
TCGA-UB-A7MD	0.142466	1	0.558973	1.34768	1.55712	0.0141246	2.30369	high
TCGA-DD-A1EI	0.50137	0	0.542906	0.410289	1.57707	0	1.03461	high
TCGA-2Y-A9GW	3.48219	1	0.234987	0.484296	1.24608	0.030928	0.772316	low
TCGA-2Y-A9H4	3.97808	0	0.302586	0.482689	0.841164	0	0.687913	low
TCGA-DD-A39Z	1.64658	1	0.299124	0.315109	1.55698	0	0.783955	low
TCGA-DD-AAE0	1.52055	0	0.420684	0.604736	2.63974	1.32753	2.73444	high
TCGA-DD-A1EG	3.7589	1	0.222911	0.633755	1.49792	0.0330635	0.956675	high
TCGA-2Y-A9GU	5.31233	0	0.11645	0.193004	1.07474	0	0.509982	low
TCGA-YA-A8S7	1.12877	1	0.817069	0.776595	2.13459	0.0288409	2.18291	high
TCGA-GJ-A3OU	2.40822	0	0.494765	0.452274	1.49527	0.162461	1.06313	high
TCGA-BD-A2L6	3.73425	0	0.162056	0.168263	1.63787	0	0.642295	low
TCGA-2Y-A9GX	6.69041	0	0.249092	0.715279	1.49102	0.0588933	1.05315	high
TCGA-MI-A75G	1.91233	0	0.121084	0.224688	1.07783	0	0.526302	low
TCGA-CC-A7IH	1	0	0.0898425	0.37412	0.633662	0	0.491347	low
TCGA-MI-A75E	1.38904	0	0.206568	0.68439	1.64976	0	1.03214	high
TCGA-DD-A39W	2.26575	1	0.27399	1.01532	0.806148	0.322386	1.17303	high
TCGA-ED-A8O6	0.153425	1	0.406017	0.563001	1.01268	0.198257	0.917389	high
TCGA-DD-A39X	4.6411	1	0.418873	0.594448	1.81991	0.0481392	1.22636	high
TCGA-DD-AACJ	5.7589	0	0.25759	0.921619	1.27867	0	1.13759	high
TCGA-DD-AAE6	0.386301	0	0.296723	0.465601	1.01434	1.61324	1.31669	high
TCGA-DD-A4NV	6.56986	0	0.34404	0.330616	1.56354	0	0.824564	low
TCGA-DD-A73E	0.120548	0	0.246903	0.87688	1.58824	0.0159706	1.23077	high
TCGA-HP-A5MZ	0.249315	1	0.218672	0.541415	0.942764	0.012992	0.70754	low
TCGA-MR-A8JO	0.90411	0	0.751473	0.624868	1.79989	0.0452023	1.61513	high
TCGA-G3-A25T	4.25479	0	0.147282	0.546651	3.34828	0.0824204	1.73661	high
TCGA-DD-A73A	1.99452	0	0.237204	0.21487	1.60987	0	0.700647	low
TCGA-DD-A4NJ	2.54247	0	0.392926	0.721538	2.26003	0.0438275	1.58141	high
TCGA-ED-A7PY	1.06849	0	0.166491	0.14293	0.981906	0	0.490498	low
TCGA-BC-A10R	0.843836	1	0.218543	0.25695	1.39985	0.0525064	0.673155	low
TCGA-DD-AACS	4.94247	0	0.107799	0.1071	1.75451	0	0.611593	low
TCGA-DD-A1EE	0.956164	1	0.596303	1.56675	1.73154	0	3.03405	high
TCGA-CC-A7IL	0.761644	1	0.0853238	0.265466	1.25584	0.0104458	0.56945	low
TCGA-CC-A7IJ	1.04658	0	0.753155	0.517093	1.79973	0.328789	1.64142	high
TCGA-CC-A5UC	0.950685	1	0.631815	0.409227	1.33082	0	1.00777	high
TCGA-EP-A3JL	0.830137	0	0.224158	0.28503	1.47249	0.0143904	0.701816	low
TCGA-G3-A25Y	1.23836	1	0.203553	0.472001	1.69294	0.114254	0.913377	high
TCGA-UB-AA0V	0.860274	0	0.185721	0.384197	1.2153	0.0193981	0.672225	low
TCGA-DD-A119	0.610959	1	0.181974	0.216093	1.4237	0	0.625575	low
TCGA-G3-AAV2	1.01918	0	0.208646	0.486471	0.744159	0	0.61808	low
TCGA-ED-A82E	1.11781	0	0.366651	0.86318	2.59346	0.459122	2.31677	high
TCGA-KR-A7K8	2.48219	0	0.23736	0.23144	1.09974	0.0166091	0.587891	low
TCGA-G3-A5SL	1.70137	0	0.0744852	0.700914	1.21058	0	0.798026	low
TCGA-UB-A7MB	1.64658	0	0.46965	0.39358	1.97694	0	1.1235	high
TCGA-DD-A1EB	5.52603	0	0.132122	0.284202	0.4938	0.0130058	0.448261	low
TCGA-BC-A10Y	1.94795	1	0.210196	0.495192	1.42131	0	0.80837	low
TCGA-DD-A4NP	9.06301	0	0.140844	0.560328	0.768423	0	0.629867	low
TCGA-DD-AADR	5.55616	0	0.442644	0.175941	1.19955	0	0.679525	low
TCGA-DD-AAEI	4.19452	0	0.199944	0.176548	1.19604	0.0940671	0.582321	low
TCGA-G3-AAV6	0.178082	1	0.748322	0.33772	1.59432	0.041597	1.16721	high
TCGA-G3-A5SI	2.10411	1	0.0291625	0.0733466	0.843603	0	0.394235	low
TCGA-2Y-A9H2	4.74247	0	0.206586	0.776284	2.49993	0.284579	1.7186	high
TCGA-DD-AACE	5.98356	0	0.272732	0.148307	1.31618	0	0.608377	low
TCGA-DD-A4NL	4.68767	0	0.106979	0.278551	0.796624	0	0.489029	low
TCGA-2Y-A9H7	3.2	0	0.466573	0.543512	1.62323	0.0342658	1.12471	high
TCGA-RG-A7D4	3.00822	0	0.758383	0.595709	1.86141	0.0346367	1.61586	high
TCGA-DD-A3A7	1.14795	1	0.265199	0.414549	2.17376	0.0406573	1.06814	high
TCGA-ZS-A9CG	0.934247	0	0.168617	0.575386	0.945647	0	0.697704	low
TCGA-DD-A73F	2.9726	0	0.0793743	0.190617	1.33991	0.0365172	0.554972	low
TCGA-GJ-A6C0	0.0849315	1	0.0847943	0.61191	1.49191	0.118681	0.868988	high
TCGA-DD-AAVW	6.34795	0	0.270379	0.496621	1.30283	0.0799279	0.834929	high
TCGA-DD-A4NO	6.15068	0	0.143266	0.685742	0.75986	0.0260204	0.705958	low
TCGA-DD-A118	9.41644	0	0.271352	0.146971	1.96451	0.00977211	0.78135	low
TCGA-DD-AACX	0.465753	0	0.230766	1.33036	1.52707	0	1.72983	high
TCGA-DD-AADG	3.13699	0	0.298138	0.557784	0.922436	0	0.753486	low
TCGA-G3-A25Z	1.79452	0	0.301058	0.365505	1.22313	0	0.720712	low

## Sheet: complete dataset
Table S3C: The risk score for each patient in the complete dataset based on DElncRNA prognostic signature.
id	futime	fustat	TMCC1-AS1	MKLN1-AS	NRAV	LINC02870	riskScore	risk
TCGA-DD-AAVS	4.99452	0	0.349965	0.295414	1.3549	0.0247189	0.749145	low
TCGA-DD-AAE3	1.55068	0	0.182644	0.209999	1.27338	0	0.587792	low
TCGA-DD-A4NS	6.72877	1	0.237845	0.738554	1.53562	0.0412597	1.07595	high
TCGA-XR-A8TC	3.66849	0	0.266283	0.608218	0.822012	0	0.737998	low
TCGA-2Y-A9GS	1.98356	1	0.656901	0.793116	1.89575	0.0278699	1.78264	high
TCGA-DD-AACL	0.293151	1	0.784738	0.671357	1.86688	0.772101	2.31938	high
TCGA-ED-A7XP	1.09589	0	0.534863	1.05462	0.905466	0	1.36799	high
TCGA-G3-AAUZ	1.31507	0	0.0685595	0.0926101	1.2176	0	0.476908	low
TCGA-DD-A3A5	8.56164	1	0.157595	0.372746	1.16335	0	0.633911	low
TCGA-RC-A7SK	1.29315	0	0.353995	0.593467	1.24658	0.0135068	0.923	high
TCGA-DD-A73D	1.89863	0	0.400839	0.891325	0.945777	0	1.09086	high
TCGA-2Y-A9H1	3.36712	1	0.168181	0.11421	1.05102	0	0.492275	low
TCGA-DD-AACI	4.43288	0	0.258222	0.491906	1.35294	0	0.815122	low
TCGA-DD-AAVP	7.53973	0	0.0557309	0.431606	1.3296	0.0255263	0.662278	low
TCGA-LG-A6GG	1.06027	0	0.482386	0.56844	1.32132	0	1.02245	high
TCGA-4R-AA8I	0.717808	1	0.540584	0.555447	2.20226	0.0330158	1.50205	high
TCGA-DD-AADO	1.2411	0	0.338977	0.188987	1.20816	0	0.635955	low
TCGA-DD-AADK	2.87397	0	0.191238	0.413446	1.30158	0.00825163	0.712295	low
TCGA-LG-A9QD	1.00274	0	0.18497	0.294701	1.25375	0.0239744	0.633341	low
TCGA-EP-A3RK	0.994521	0	0.490765	0.680586	2.12454	0.0276229	1.55549	high
TCGA-DD-AACA	6.30411	0	0.131197	0.998672	1.01627	0	0.994976	high
TCGA-2Y-A9H3	4.15342	0	0.165082	0.101457	1.26586	0	0.52759	low
TCGA-CC-A5UE	0.745205	1	1.05322	1.25728	1.6356	1.3343	5.2854	high
TCGA-FV-A23B	5.07397	1	0.381264	0.314956	1.57265	0.110191	0.875835	high
TCGA-ZP-A9CV	2.98082	1	0.16576	0.676311	1.20055	0.0152298	0.840645	high
TCGA-ES-A2HS	1.88493	1	0.167276	0.0410654	1.18798	0.0137935	0.489979	low
TCGA-ED-A4XI	2.24384	0	0.0841752	0.371027	1.21707	0.051453	0.622162	low
TCGA-ZP-A9D2	2.09589	1	0.935284	1.43659	2.74154	1.42008	8.85383	high
TCGA-MI-A75I	1.72603	0	0.240541	0.388402	2.0709	0	0.970515	high
TCGA-CC-5263	0.353425	1	0.0836518	1.11502	2.42785	2.31353	4.309	high
TCGA-G3-A5SM	1.42466	0	0.274099	0.592855	1.2716	0.0100252	0.874211	high
TCGA-DD-AADV	1.5726	0	0.199333	0.37222	1.59063	0	0.771135	low
TCGA-DD-A11A	0.216438	0	0.396325	0.367226	1.71421	0	0.938399	high
TCGA-ZP-A9D0	2.98904	0	0.0780548	0.112553	1.26898	0.0257346	0.503122	low
TCGA-DD-AACG	1.28493	1	0.591324	0.412536	0.894973	0	0.828457	low
TCGA-DD-A1EA	6.61644	0	0.296213	0.922182	1.54184	0	1.29744	high
TCGA-O8-A75V	1.47397	0	0.132281	0.569945	1.01476	0.0230697	0.69931	low
TCGA-DD-A39V	1.76164	1	0.845132	0.30829	2.14261	0	1.49172	high
TCGA-BC-A69I	1.06027	0	0.0923273	0.475204	0.780629	0	0.567199	low
TCGA-DD-A4ND	7.52329	0	0.186234	0.438815	1.12293	0	0.674764	low
TCGA-DD-AADC	1.16438	1	0.881534	0.873143	1.9795	0.29228	2.58809	high
TCGA-DD-AAEH	2.14795	0	0.118851	0.130417	1.07419	0.0164204	0.487544	low
TCGA-BC-A217	3.8274	1	0.174858	0.57725	1.6003	0.0127097	0.907024	high
TCGA-G3-A25S	1.13973	1	0.310731	0.555682	2.03023	0.0288124	1.17446	high
TCGA-BC-A10S	3.89863	1	0.204253	0.338975	1.42288	0.0335106	0.714642	low
TCGA-NI-A4U2	4.90685	1	0.222713	0.450325	0.971394	0.00605116	0.662835	low
TCGA-DD-AACD	1.04384	1	0.255852	0.158451	1.6164	0.0170448	0.683885	low
TCGA-2Y-A9H0	10.0685	0	0.0654824	0.255893	1.79235	0.0137357	0.68422	low
TCGA-DD-A4NH	2.51233	0	0.327474	1.42711	1.80314	0.282791	2.49971	high
TCGA-MI-A75H	2.04658	0	0.265776	0.43645	1.32976	0	0.775538	low
TCGA-DD-AAEB	1.30959	0	0.0646399	0.236765	0.638945	0.0212452	0.433417	low
TCGA-BD-A3EP	1.12055	0	0.212985	0.680713	1.25414	0	0.88844	high
TCGA-EP-A2KB	1.63288	1	0.767928	0.379151	1.27205	0	1.06781	high
TCGA-DD-AACH	0.534247	1	0.707541	1.41569	2.17257	1.43634	5.8942	high
TCGA-BC-A10X	2.10959	1	0.126462	0.333415	1.02835	0.00994961	0.570467	low
TCGA-CC-5262	0.282192	1	0.102599	0.809844	2.57599	0.0149828	1.51835	high
TCGA-RC-A7SH	1.28219	0	0.270312	0.210358	2.02132	0	0.838671	high
TCGA-G3-A7M8	1.17808	0	0.163469	0.276599	1.41691	0.0134629	0.650488	low
TCGA-DD-AAW1	5.44932	0	0.0828242	0.359498	0.663365	0	0.48822	low
TCGA-CC-A7IG	0.819178	1	0.323144	0.321197	2.29496	4.99216	6.85943	high
TCGA-CC-5261	0.265753	1	0.171605	0.536689	1.97286	2.03356	2.14344	high
TCGA-WQ-A9G7	0.0821918	0	0.158262	0.164331	2.03064	0.567252	0.916975	high
TCGA-ZP-A9CZ	1.93425	0	0.103527	0.606495	0.813623	0	0.647278	low
TCGA-DD-AA3A	1.12329	1	0.79425	1.15647	3.37743	1.84259	9.362	high
TCGA-2Y-A9H5	1.52055	1	0.0991686	0.690088	1.68577	0.0144671	0.972564	high
TCGA-DD-A114	3.14795	1	0.224943	0.608479	1.74629	0.137175	1.07263	high
TCGA-DD-A4NI	2.23562	0	0.189686	0.176971	0.582115	0	0.440865	low
TCGA-BC-A110	5.79726	1	0.0701862	0.133581	0.886465	0	0.435313	low
TCGA-UB-A7MA	2.32329	0	0.681842	0.772599	2.71724	0	2.42302	high
TCGA-CC-A3MB	0.863014	1	0.592663	0.482499	1.69502	0	1.19583	high
TCGA-FV-A3I0	2.32329	0	0.0748001	0.363945	2.89078	0.323358	1.29157	high
TCGA-RC-A7SB	1.61096	0	0.313057	0.288912	0.84835	0.0117772	0.593219	low
TCGA-GJ-A9DB	0.183562	1	0.193702	0.685042	1.7124	0	1.04731	high
TCGA-DD-AACV	4.19452	0	0.308221	0.178629	1.59802	0.0193375	0.720042	low
TCGA-DD-AAVY	5.39726	0	0.131158	0.165483	1.17228	0	0.523233	low
TCGA-FV-A3R3	1.00274	1	0.148825	0.522204	1.53926	0	0.82498	low
TCGA-BC-A10W	0.249315	1	0.438071	0.991359	2.15159	0.094409	2.01007	high
TCGA-5R-AA1C	1.42466	0	1.54624	0.780272	1.85648	0	3.4315	high
TCGA-5R-AAAM	0.126027	1	0.166429	0.502246	1.29345	0	0.748361	low
TCGA-WX-AA44	1.68493	0	0.295358	0.27621	2.18035	0.149534	1.01598	high
TCGA-DD-A1EH	4.09589	0	0.423223	0.292234	1.87772	0.041459	0.97268	high
TCGA-DD-A3A1	0.638356	1	0.530053	0.474282	2.40821	0.0143007	1.4952	high
TCGA-KR-A7K0	0.178082	1	0.29865	1.03704	1.31702	0	1.31371	high
TCGA-FV-A3R2	0.531507	1	0.431868	0.505724	2.02568	0.0123487	1.22746	high
TCGA-DD-AACN	3.56712	0	0.382472	0.239911	1.24979	0.0164476	0.702035	low
TCGA-DD-AAE4	1.66575	0	0.124714	0.0436932	1.35971	0	0.504845	low
TCGA-DD-AAEG	1.96986	0	0.241589	0.301942	1.35141	0.172629	0.730726	low
TCGA-DD-A1EJ	2.75342	1	0.936808	0.544407	2.30866	1.22341	3.28809	high
TCGA-FV-A2QQ	1.99726	0	0.220406	0.797248	2.17387	0.104084	1.45861	high
TCGA-G3-AAV7	0.989041	0	0.362755	1.15118	2.44791	2.13005	5.19332	high
TCGA-CC-A9FW	0.679452	0	0.246213	0.811968	2.0713	0.0116528	1.39951	high
TCGA-G3-A3CG	1.84384	0	0.0589099	0.656833	0.991483	0.0502146	0.711605	low
TCGA-DD-AAD2	1.80274	0	0.198346	0.650285	1.50955	0.0365973	0.957275	high
TCGA-NI-A8LF	2.18904	0	0.353764	0.367614	0.86391	0.0120632	0.658284	low
TCGA-EP-A12J	1.56164	0	0.183141	0.713151	0.927929	0	0.78717	low
TCGA-DD-A73G	9.52877	0	0.30524	0.13071	1.42081	0	0.639939	low
TCGA-DD-AAED	2.09041	0	0.171629	0.688281	0.255842	0	0.590298	low
TCGA-DD-AADJ	2.92055	0	0.138099	0.279544	0.687714	0.0203819	0.484567	low
TCGA-DD-AAVZ	5.20548	0	0.0812091	0.382953	0.66606	0	0.497861	low
TCGA-DD-AAVX	4.70685	0	0.183564	0.595238	1.02999	0	0.741382	low
TCGA-HP-A5N0	2.06027	1	0.111122	0.390168	1.24063	0	0.639145	low
TCGA-G3-A5SJ	1.91233	0	0.382307	1.23707	2.44901	0.0147308	2.57646	high
TCGA-2Y-A9H6	0.978082	0	0.199547	0.277204	1.546	0.0155601	0.703868	low
TCGA-DD-AAEE	2.21918	0	0.178243	0.752373	1.476	0	1.00026	high
TCGA-UB-AA0U	0.89589	0	0.10917	0.561606	1.90714	0.0422098	0.967457	high
TCGA-DD-AADY	1.52055	0	0.135192	0.441963	1.1113	0.0227611	0.652866	low
TCGA-2Y-A9GZ	2.32329	1	0.465176	0.330763	1.08036	0	0.752734	low
TCGA-K7-A5RF	1.72877	0	0.151763	0.284443	1.22553	0	0.599911	low
TCGA-DD-AAVU	6.03288	0	0.330796	0.295762	1.2088	0	0.691627	low
TCGA-DD-A73B	0.775342	1	0.16026	0.329205	1.19266	0	0.619251	low
TCGA-BC-A8YO	1.53973	0	0.678467	1.03971	2.40974	0	2.6902	high
TCGA-DD-AADI	2.9726	0	0.291467	0.337111	1.27856	0	0.713451	low
TCGA-ZS-A9CD	3.79726	1	0.225186	0.384136	1.25959	0.0166399	0.704282	low
TCGA-DD-A1ED	6.30411	0	0.0818799	0.567034	0.662661	0	0.581	low
TCGA-DD-AAEK	2.92329	0	0.225101	0.477245	1.52869	0.0248783	0.847215	high
TCGA-BC-A10T	2.29315	1	0.323767	0.301316	1.27224	0.0391067	0.718522	low
TCGA-XR-A8TE	2.53425	0	0.128022	1.04602	0.942822	0.0390387	1.01898	high
TCGA-K7-A6G5	1.40274	0	0.143842	0.447752	0.803464	0	0.581937	low
TCGA-WX-AA46	2.07123	0	0.138719	0.321312	0.796038	0	0.519527	low
TCGA-DD-AAVQ	7.47397	0	0.118372	0.308311	1.26239	0.0621778	0.619113	low
TCGA-G3-A3CI	0.493151	0	0.210274	0.306428	1.01779	0.014583	0.593784	low
TCGA-BC-A5W4	1.49863	1	0.172463	0.282401	1.24115	0	0.61225	low
TCGA-K7-A5RG	1.42192	0	0.379636	0.621227	1.21266	0.12559	0.992034	high
TCGA-DD-A4NF	2.58082	0	0.23236	0.746894	0.766991	0	0.791074	low
TCGA-DD-A113	6.64384	0	0.192331	0.689163	1.22308	0.135348	0.915164	high
TCGA-DD-AAW0	5.52055	0	0.184358	0.1169	1.25474	0.0267597	0.54568	low
TCGA-CC-A7IF	1.77808	1	0.174945	0.125435	1.40233	0	0.571674	low
TCGA-CC-5260	0.238356	1	0.247665	1.06258	3.19145	0.101886	2.75123	high
TCGA-DD-A116	4.44384	1	0.0828965	0.380858	0.997484	0	0.565123	low
TCGA-RC-A7S9	1.75342	0	0.100618	0.559277	1.29748	0.0117598	0.750513	low
TCGA-BC-A3KG	1.86301	0	0.262943	0.204109	2.53849	1.71435	1.91738	high
TCGA-DD-A1EL	1.13699	1	1.86847	1.0187	1.86835	0.0266187	5.4682	high
TCGA-G3-A25V	2.35616	0	0.161446	0.798483	1.07958	0	0.881587	high
TCGA-ED-A66Y	0.810959	1	0.39373	0.242426	1.80235	0.172018	0.929748	high
TCGA-DD-AADB	3.40274	0	1.09463	0.781979	1.42825	0.163105	2.18137	high
TCGA-ED-A627	1.1589	0	0.15287	0.495643	1.71335	0.0139878	0.869683	high
TCGA-DD-A115	6.96438	1	0.114331	0.211618	1.10651	0	0.52354	low
TCGA-DD-A73C	1.92055	0	0.295588	0.275004	1.46082	0.0125455	0.731845	low
TCGA-G3-AAV0	1.30411	0	0.191954	0.0474315	0.903939	0	0.44799	low
TCGA-CC-A8HS	0.821918	1	0.369195	0.211192	2.16664	1.38129	1.60415	high
TCGA-DD-AACY	3.9726	0	0.0405068	0.465675	1.68524	0.0263567	0.772287	low
TCGA-CC-A7IE	0.594521	1	0.456218	0.589715	0.882368	1.08151	1.29015	high
TCGA-2Y-A9HA	0.0986301	1	0.474847	0.792238	1.94247	0	1.55799	high
TCGA-G3-A6UC	1.83836	0	0.125554	0.207675	1.16756	0.0134496	0.541561	low
TCGA-ZP-A9D4	1.08219	0	0.249769	0.692704	1.04686	0	0.852885	high
TCGA-DD-AAD5	3.68493	0	0.974432	0.791606	2.62489	1.70221	5.62891	high
TCGA-2Y-A9GT	4.44932	1	0.253931	0.145718	0.845507	0.0336162	0.505692	low
TCGA-2Y-A9GV	6.93699	1	0.231476	0.408165	0.994512	0	0.648332	low
TCGA-5C-A9VG	0.89863	0	0.524502	0.383736	1.70138	0	1.04607	high
TCGA-DD-AADS	1.29863	0	0.139436	0.194073	1.61831	0	0.640164	low
TCGA-DD-AACC	4.61644	1	0.233005	0.344349	1.07041	0.0183685	0.637631	low
TCGA-DD-AAEA	1.57534	0	0.137476	0.405998	1.16207	0	0.641506	low
TCGA-BC-A112	0.419178	1	0.233395	1.68856	3.08009	0.166641	4.52759	high
TCGA-BC-4073	2.32603	0	0.130595	1.1091	2.54365	0.0421051	1.99255	high
TCGA-DD-A4NQ	1.02192	1	0.639478	1.12907	2.02363	0.0188714	2.44376	high
TCGA-G3-A25U	4.48219	0	0.159945	0.355576	1.79933	0	0.798953	low
TCGA-BD-A3ER	3.05479	0	0.110602	0.320467	1.62686	0	0.698661	low
TCGA-DD-AADA	3.37808	0	0.129646	0.130412	0.689943	0.0139058	0.423851	low
TCGA-FV-A4ZP	6.81096	1	0.409364	0.527606	1.43916	0.281982	1.08482	high
TCGA-G3-A7M9	0.153425	1	1.02664	0.653854	2.65085	0.15578	2.96091	high
TCGA-DD-AADQ	1.19452	0	0.181389	0.165646	2.04537	0	0.760697	low
TCGA-5C-A9VH	0.882192	0	0.148752	0.307751	1.84941	0.0498558	0.790046	low
TCGA-DD-A4NE	1.80822	1	0.249806	0.61292	1.7659	0	1.05079	high
TCGA-G3-A3CH	2.13699	0	0.241499	0.185359	1.40538	0	0.633964	low
TCGA-DD-AACZ	0.468493	1	1.46858	0.693465	1.93297	1.65524	5.73268	high
TCGA-WJ-A86L	0.945205	0	0.496031	0.188702	2.38902	0.21921	1.22641	high
TCGA-CC-A9FS	0.578082	0	0.161756	0.0511308	0.529182	0.0137878	0.382128	low
TCGA-LG-A9QC	1.16438	0	0.233147	0.63659	0.990693	0.0162917	0.790697	low
TCGA-DD-A4NK	3.31507	1	0.0611284	0.408763	1.51577	0.0156377	0.698104	low
TCGA-DD-AAD3	3.54795	0	0.068706	0.368138	1.06165	0.0132281	0.56955	low
TCGA-DD-AACU	4.29315	0	0.24803	0.827471	1.00259	0.0152513	0.943511	high
TCGA-CC-A3MC	0.994521	0	0.137204	0.594227	1.33139	0.02693	0.810244	low
TCGA-BC-A10Z	0.0931507	1	0.374234	0.609721	1.18763	0.0206735	0.931798	high
TCGA-BC-A216	3.70137	0	0.213968	0.426024	1.56681	0.332035	0.915352	high
TCGA-BC-A69H	1.21644	0	0.662324	0.371454	2.12273	2.56614	3.52765	high
TCGA-G3-A7M5	1.22466	0	0.124198	0.130621	0.789744	0	0.436345	low
TCGA-DD-AAVV	6.72603	0	0.166304	0.692256	1.34095	0	0.894466	high
TCGA-BC-A10Q	3.10959	1	0.110047	0.794783	3.37139	0.0838938	2.09936	high
TCGA-CC-A8HV	0.764384	1	0.570996	0.783583	1.45231	3.84457	5.79348	high
TCGA-CC-A3MA	0.830137	1	0.591637	1.15846	2.81455	0.289667	3.61698	high
TCGA-FV-A3I1	0.676712	1	0.243494	0.796962	1.49481	0.0395269	1.11688	high
TCGA-CC-A123	0.6	0	0.785544	0.0924335	0.878673	0	0.730957	low
TCGA-CC-A7II	1.09315	0	1.84849	0.446607	2.59576	0.317302	4.89687	high
TCGA-UB-A7MF	0.586301	1	0.229806	0.442936	1.71304	0.0513485	0.895424	high
TCGA-DD-AAE2	1.74795	0	0.187641	0.441273	1.28556	0.0115973	0.723614	low
TCGA-DD-A1EC	1.64932	0	0.191181	0.925474	1.99983	0.0917772	1.47922	high
TCGA-ED-A66X	1.11233	0	0.13793	0.670237	1.18662	0.0617376	0.828337	low
TCGA-DD-AACW	3.90137	0	0.655174	0.38267	1.15649	0	0.938573	high
TCGA-DD-AAD0	0.375342	0	0.175069	0.579467	1.94764	0	1.03354	high
TCGA-DD-A4NA	2.76164	0	0.0936809	1.21649	2.08864	0.0381972	1.7775	high
TCGA-ED-A459	2.49315	0	0.0907275	0.892617	1.61441	0.0132024	1.11464	high
TCGA-DD-AAD8	3.33973	0	0.196515	0.256361	1.10916	0	0.580117	low
TCGA-XR-A8TD	2.82192	0	0.127338	0.478002	1.41715	0.0166639	0.750506	low
TCGA-ES-A2HT	1.2	1	0.0913057	0.303584	0.679953	0	0.47181	low
TCGA-QA-A7B7	0.257534	0	0.579254	0.449217	2.25894	0	1.42869	high
TCGA-XR-A8TG	2.46027	0	0.132949	0.475485	0.984153	0.0130906	0.636191	low
TCGA-DD-AAC9	0.950685	0	0.101153	0.579846	1.21705	0.0168624	0.742156	low
TCGA-MR-A520	0.627397	0	0.236784	0.302266	1.21502	0	0.647976	low
TCGA-DD-AADP	1.25479	0	0.153634	0.176461	0.881004	0	0.480574	low
TCGA-2Y-A9H9	1.90959	0	0.0677131	0.427426	0.693941	0	0.516993	low
TCGA-G3-AAV1	0.983562	1	0.336133	1.14637	1.83643	0.0127463	1.81893	high
TCGA-G3-A25X	4.87397	0	0.314827	0.646162	2.37849	0	1.43789	high
TCGA-CC-5258	0.353425	1	0.993961	1.16451	0.924803	0.179117	2.30952	high
TCGA-FV-A2QR	1.59178	1	0.277737	1.14074	1.0535	0.0143877	1.28183	high
TCGA-DD-AAD1	1.54521	0	0.187346	0.368049	1.30952	0	0.683454	low
TCGA-DD-AADW	1.60822	0	0.28823	0.293878	2.10196	0.0545702	0.96051	high
TCGA-DD-AACB	6.36712	0	0.546446	0.310674	1.4793	0.0240802	0.927046	high
TCGA-5R-AA1D	1.23014	0	0.417962	0.505493	1.55021	0.0145747	1.0124	high
TCGA-DD-AADL	1.74247	0	0.468745	0.556467	2.07757	0.0124971	1.34495	high
TCGA-CC-A1HT	0.276712	1	1.34643	1.39266	3.03493	0.0508283	7.887	high
TCGA-EP-A26S	1.66575	0	0.367026	0.55738	1.53442	0	1.005	high
TCGA-DD-A4NB	2.70959	0	0.483055	0.587062	2.13438	0	1.41966	high
TCGA-ED-A5KG	2.33973	0	0.346939	1.07672	1.81036	1.15844	2.62546	high
TCGA-CC-5259	0.684932	0	0.218479	0.314535	1.63418	0.0438734	0.770608	low
TCGA-2Y-A9H8	1.73425	1	0.0566196	0.212915	1.17976	0.0983509	0.534668	low
TCGA-G3-A5SK	2.03836	0	0.121636	0.180333	1.00735	0	0.493667	low
TCGA-DD-AACO	5.13973	0	0.0984389	0	1.32617	0	0.470653	low
TCGA-DD-AAW3	4.47397	0	0.145999	0.523407	1.93296	0	0.958387	high
TCGA-G3-AAV3	1.12877	0	0.330932	0.440597	1.59921	0.0142168	0.912685	high
TCGA-K7-AAU7	0.983562	0	0.206651	1.09936	2.29053	0.0178713	1.8854	high
TCGA-DD-A3A9	2.55068	1	0.0982727	0.253441	1.0041	0.0453717	0.523754	low
TCGA-DD-A4NN	2.46301	1	0.199273	0.15048	1.99729	0.0123639	0.751079	low
TCGA-UB-A7MC	1.36986	0	0.22619	0.888331	1.09177	0	1.00474	high
TCGA-DD-A4NG	2.19726	1	0.38126	0.556702	2.08291	0	1.25352	high
TCGA-ZS-A9CF	6.60822	0	0.202768	0.435126	1.33818	0	0.740036	low
TCGA-DD-AAE9	1.97808	0	0.456234	0.479319	1.39407	0	0.95566	high
TCGA-G3-A3CK	1.60274	0	0.273119	0.849878	1.15967	0	1.03544	high
TCGA-RC-A7SF	1.5863	0	0.169195	0.384162	0.777483	0	0.556952	low
TCGA-DD-A3A6	8.92603	1	0.534348	0.262937	1.66329	0.101064	0.97425	high
TCGA-DD-AAW2	5.08219	0	0.0776487	0.145256	1.166	0	0.492245	low
TCGA-3K-AAZ8	1.08493	0	0.183993	0.324296	1.43435	0	0.689223	low
TCGA-ZP-A9CY	2.14247	0	0.222912	0.392824	1.06139	0.0135926	0.655597	low
TCGA-CC-A8HU	0.942466	1	0.452921	0.490457	2.25949	0.0772236	1.38037	high
TCGA-DD-AADF	0.315068	1	0.086398	0.132683	1.58551	0	0.576027	low
TCGA-CC-A7IK	0.717808	1	0.855706	1.07052	1.81632	0	2.52346	high
TCGA-ED-A7XO	1.16986	0	0.230583	0.19856	1.27647	0	0.604965	low
TCGA-G3-A7M6	1.73151	0	0.490434	0.867555	2.3889	2.59819	5.25631	high
TCGA-G3-A7M7	0.989041	0	0.193118	0.296493	1.46093	0	0.684994	low
TCGA-WX-AA47	1.52329	1	0.234285	0.228436	1.70775	0	0.734165	low
TCGA-DD-A3A4	1.67671	1	0.474051	1.17014	1.3754	0	1.72257	high
TCGA-DD-A39Y	0.468493	1	0.761577	1.09256	2.48099	1.5376	5.4719	high
TCGA-KR-A7K2	2.27123	0	0.074548	0.124724	1.25871	0	0.500111	low
TCGA-UB-A7ME	1.33151	0	0.113635	0.205182	1.16557	0.0745894	0.547371	low
TCGA-DD-AADU	1.51781	0	0.0812794	0.436824	0.77943	0.0312395	0.55057	low
TCGA-2Y-A9HB	0.712329	0	0.108397	1.08592	1.36988	0.0126995	1.21074	high
TCGA-DD-A1EK	1.52877	1	0.140432	0.263268	2.10241	0.0166163	0.822872	low
TCGA-DD-AAE1	1.51233	0	0.442332	0.485713	0.491792	0.913185	0.945174	high
TCGA-BC-A10U	2.29315	1	0.240082	1.21696	1.46958	0.0537954	1.58036	high
TCGA-DD-AACT	4.27945	0	0.0881603	0.327494	1.35139	0	0.62138	low
TCGA-DD-A11C	1.8137	0	0.307297	0.365944	1.5382	0.0100444	0.82066	low
TCGA-DD-AADN	2.46027	0	0.927974	0.253523	1.14737	1.0163	1.51483	high
TCGA-XR-A8TF	1.89863	1	0.137164	0.377661	1.17568	0	0.629486	low
TCGA-DD-AACF	1	1	0.134545	0.204098	0.956425	0	0.498892	low
TCGA-DD-A3A3	1.46575	1	0.095477	1.01688	1.2429	0	1.07199	high
TCGA-MI-A75C	0.79726	0	0.575123	0.863555	1.73125	0.266268	1.82162	high
TCGA-DD-AAE7	1.76438	0	0.0487392	0.174684	1.23492	0	0.506623	low
TCGA-ZS-A9CE	3.4	0	0.203414	0.261525	1.13538	0	0.591703	low
TCGA-CC-5264	0.279452	1	0.168757	1.16872	1.78335	0.0187474	1.59819	high
TCGA-DD-A3A2	5.83836	1	0.156975	0.160192	1.36442	0.0124728	0.574794	low
TCGA-CC-A3M9	0.821918	1	0.366234	0.70377	1.83474	0.0260087	1.28756	high
TCGA-CC-A8HT	0.383562	1	0.412785	0.939321	2.22254	0.511728	2.26487	high
TCGA-WQ-AB4B	1.08219	0	0.152111	0.166732	1.53251	0.0830989	0.630549	low
TCGA-DD-A11D	4.27397	1	0.107164	0.363414	0.966902	0.0227379	0.565631	low
TCGA-KR-A7K7	2.60548	0	0.24507	0.363571	1.23315	0.0136923	0.695093	low
TCGA-BC-4072	4.08219	1	0.337171	0.57694	1.76668	0.0722063	1.12113	high
TCGA-PD-A5DF	1.75068	1	0.286834	0.384875	1.86898	0.0146021	0.933366	high
TCGA-EP-A2KA	1.71781	1	0.511622	1.50752	1.68394	0.467295	3.15874	high
TCGA-DD-AACQ	1.18356	1	0.256009	0.0942019	2.18163	0	0.799734	low
TCGA-CC-A5UD	0.832877	1	1.106	0.766767	2.64054	0	3.25541	high
TCGA-DD-AADD	3.3726	0	0.451748	0.636493	2.00988	0.0170721	1.38591	high
TCGA-DD-A1EF	1.07945	1	0.525973	0.299219	1.53242	0.0219586	0.921523	high
TCGA-DD-AACP	1.13699	0	0.575557	0.584054	2.12314	0.240181	1.65706	high
TCGA-G3-A3CJ	1.6274	0	0.122897	0.319341	1.2426	0	0.60809	low
TCGA-DD-AAVR	6.88493	0	0.100234	0.186275	1.45926	0.0146271	0.583534	low
TCGA-ED-A8O5	1.11233	0	0.252105	0.288169	0.730643	0.0369783	0.545551	low
TCGA-DD-AAD6	1.8411	0	0.604265	0.192659	1.24312	0.027174	0.802681	low
TCGA-G3-AAV5	0.969863	0	1.01172	1.4807	1.35542	0	3.37328	high
TCGA-2Y-A9GY	2.07397	1	0.924182	0.940078	2.17552	1.00091	3.97503	high
TCGA-UB-A7MD	0.142466	1	0.558973	1.34768	1.55712	0.0141246	2.30369	high
TCGA-DD-A1EI	0.50137	0	0.542906	0.410289	1.57707	0	1.03461	high
TCGA-2Y-A9GW	3.48219	1	0.234987	0.484296	1.24608	0.030928	0.772316	low
TCGA-2Y-A9H4	3.97808	0	0.302586	0.482689	0.841164	0	0.687913	low
TCGA-DD-A39Z	1.64658	1	0.299124	0.315109	1.55698	0	0.783955	low
TCGA-DD-AAE0	1.52055	0	0.420684	0.604736	2.63974	1.32753	2.73444	high
TCGA-DD-A1EG	3.7589	1	0.222911	0.633755	1.49792	0.0330635	0.956675	high
TCGA-2Y-A9GU	5.31233	0	0.11645	0.193004	1.07474	0	0.509982	low
TCGA-YA-A8S7	1.12877	1	0.817069	0.776595	2.13459	0.0288409	2.18291	high
TCGA-GJ-A3OU	2.40822	0	0.494765	0.452274	1.49527	0.162461	1.06313	high
TCGA-BD-A2L6	3.73425	0	0.162056	0.168263	1.63787	0	0.642295	low
TCGA-2Y-A9GX	6.69041	0	0.249092	0.715279	1.49102	0.0588933	1.05315	high
TCGA-MI-A75G	1.91233	0	0.121084	0.224688	1.07783	0	0.526302	low
TCGA-CC-A7IH	1	0	0.0898425	0.37412	0.633662	0	0.491347	low
TCGA-MI-A75E	1.38904	0	0.206568	0.68439	1.64976	0	1.03214	high
TCGA-DD-A39W	2.26575	1	0.27399	1.01532	0.806148	0.322386	1.17303	high
TCGA-ED-A8O6	0.153425	1	0.406017	0.563001	1.01268	0.198257	0.917389	high
TCGA-DD-A39X	4.6411	1	0.418873	0.594448	1.81991	0.0481392	1.22636	high
TCGA-DD-AACJ	5.7589	0	0.25759	0.921619	1.27867	0	1.13759	high
TCGA-DD-AAE6	0.386301	0	0.296723	0.465601	1.01434	1.61324	1.31669	high
TCGA-DD-A4NV	6.56986	0	0.34404	0.330616	1.56354	0	0.824564	low
TCGA-DD-A73E	0.120548	0	0.246903	0.87688	1.58824	0.0159706	1.23077	high
TCGA-HP-A5MZ	0.249315	1	0.218672	0.541415	0.942764	0.012992	0.70754	low
TCGA-MR-A8JO	0.90411	0	0.751473	0.624868	1.79989	0.0452023	1.61513	high
TCGA-G3-A25T	4.25479	0	0.147282	0.546651	3.34828	0.0824204	1.73661	high
TCGA-DD-A73A	1.99452	0	0.237204	0.21487	1.60987	0	0.700647	low
TCGA-DD-A4NJ	2.54247	0	0.392926	0.721538	2.26003	0.0438275	1.58141	high
TCGA-ED-A7PY	1.06849	0	0.166491	0.14293	0.981906	0	0.490498	low
TCGA-BC-A10R	0.843836	1	0.218543	0.25695	1.39985	0.0525064	0.673155	low
TCGA-DD-AACS	4.94247	0	0.107799	0.1071	1.75451	0	0.611593	low
TCGA-DD-A1EE	0.956164	1	0.596303	1.56675	1.73154	0	3.03405	high
TCGA-CC-A7IL	0.761644	1	0.0853238	0.265466	1.25584	0.0104458	0.56945	low
TCGA-CC-A7IJ	1.04658	0	0.753155	0.517093	1.79973	0.328789	1.64142	high
TCGA-CC-A5UC	0.950685	1	0.631815	0.409227	1.33082	0	1.00777	high
TCGA-EP-A3JL	0.830137	0	0.224158	0.28503	1.47249	0.0143904	0.701816	low
TCGA-G3-A25Y	1.23836	1	0.203553	0.472001	1.69294	0.114254	0.913377	high
TCGA-UB-AA0V	0.860274	0	0.185721	0.384197	1.2153	0.0193981	0.672225	low
TCGA-DD-A119	0.610959	1	0.181974	0.216093	1.4237	0	0.625575	low
TCGA-G3-AAV2	1.01918	0	0.208646	0.486471	0.744159	0	0.61808	low
TCGA-ED-A82E	1.11781	0	0.366651	0.86318	2.59346	0.459122	2.31677	high
TCGA-KR-A7K8	2.48219	0	0.23736	0.23144	1.09974	0.0166091	0.587891	low
TCGA-G3-A5SL	1.70137	0	0.0744852	0.700914	1.21058	0	0.798026	low
TCGA-UB-A7MB	1.64658	0	0.46965	0.39358	1.97694	0	1.1235	high
TCGA-DD-A1EB	5.52603	0	0.132122	0.284202	0.4938	0.0130058	0.448261	low
TCGA-BC-A10Y	1.94795	1	0.210196	0.495192	1.42131	0	0.80837	low
TCGA-DD-A4NP	9.06301	0	0.140844	0.560328	0.768423	0	0.629867	low
TCGA-DD-AADR	5.55616	0	0.442644	0.175941	1.19955	0	0.679525	low
TCGA-DD-AAEI	4.19452	0	0.199944	0.176548	1.19604	0.0940671	0.582321	low
TCGA-G3-AAV6	0.178082	1	0.748322	0.33772	1.59432	0.041597	1.16721	high
TCGA-G3-A5SI	2.10411	1	0.0291625	0.0733466	0.843603	0	0.394235	low
TCGA-2Y-A9H2	4.74247	0	0.206586	0.776284	2.49993	0.284579	1.7186	high
TCGA-DD-AACE	5.98356	0	0.272732	0.148307	1.31618	0	0.608377	low
TCGA-DD-A4NL	4.68767	0	0.106979	0.278551	0.796624	0	0.489029	low
TCGA-2Y-A9H7	3.2	0	0.466573	0.543512	1.62323	0.0342658	1.12471	high
TCGA-RG-A7D4	3.00822	0	0.758383	0.595709	1.86141	0.0346367	1.61586	high
TCGA-DD-A3A7	1.14795	1	0.265199	0.414549	2.17376	0.0406573	1.06814	high
TCGA-ZS-A9CG	0.934247	0	0.168617	0.575386	0.945647	0	0.697704	low
TCGA-DD-A73F	2.9726	0	0.0793743	0.190617	1.33991	0.0365172	0.554972	low
TCGA-GJ-A6C0	0.0849315	1	0.0847943	0.61191	1.49191	0.118681	0.868988	high
TCGA-DD-AAVW	6.34795	0	0.270379	0.496621	1.30283	0.0799279	0.834929	high
TCGA-DD-A4NO	6.15068	0	0.143266	0.685742	0.75986	0.0260204	0.705958	low
TCGA-DD-A118	9.41644	0	0.271352	0.146971	1.96451	0.00977211	0.78135	low
TCGA-DD-AACX	0.465753	0	0.230766	1.33036	1.52707	0	1.72983	high
TCGA-DD-AADG	3.13699	0	0.298138	0.557784	0.922436	0	0.753486	low
TCGA-G3-A25Z	1.79452	0	0.301058	0.365505	1.22313	0	0.720712	low
