# Supplementary material for: Identification of an Oxidative Stress-Related LncRNA Signature for Predicting Prognosis and Chemotherapy in Patients With Hepatocellular Carcinoma
Source: Pathol Oncol Res. 2022 Oct 5;28:1610670. doi: 10.3389/pore.2022.1610670 (PMC9579291; doi:10.3389/pore.2022.1610670)
Supplement: Supplementary file 4 [file Table1.XLSX]

## Sheet: Table S1
Table S1. Overall survival (OS)-related DElncRNAs by Univariate Cox analysis with P value<0.001
id	HR	HR.95L	HR.95H	pvalue
LINC02870	1.81149	1.43569	2.28566	5.48287e-07
TMCC1-AS1	4.13114	2.36836	7.20598	5.8119e-07
NRAV	2.46831	1.72262	3.53681	8.50623e-07
SNHG4	2.50118	1.7157	3.64628	1.8714e-06
AL031985.3	3.06903	1.91502	4.91846	3.16174e-06
AC016065.1	5.16246	2.55126	10.4462	5.00897e-06
AL158166.1	3.21647	1.94701	5.31362	5.08073e-06
LINC00622	4.33548	2.29831	8.17834	5.90105e-06
RHPN1-AS1	3.8524	2.14159	6.92989	6.72855e-06
MKLN1-AS	4.71016	2.38147	9.31593	8.44287e-06
GSEC	2.89213	1.78408	4.68838	1.64269e-05
AL451069.3	1.85769	1.40118	2.46293	1.6755e-05
MCM3AP-AS1	25.0025	5.55812	112.471	2.72086e-05
AC026355.2	3.63536	1.97451	6.69325	3.40608e-05
TBC1D8-AS1	6.83486	2.71547	17.2034	4.48294e-05
HMGN3-AS1	3.56109	1.92662	6.58217	5.07276e-05
AL442125.2	6.79705	2.68525	17.2051	5.24203e-05
AC026356.1	5.77142	2.46177	13.5306	5.52388e-05
AC016747.1	2.35484	1.54854	3.58096	6.20688e-05
AC026412.3	19.71	4.55277	85.3293	6.68389e-05
LINC00654	3.80642	1.97138	7.34961	6.83898e-05
WARS2-AS1	3.90469	1.99024	7.66068	7.44442e-05
LINC02709	3.60582	1.90441	6.82729	8.22631e-05
AC107959.3	2.02327	1.42434	2.87405	8.31891e-05
DDX11-AS1	10.1117	3.19387	32.0136	8.32504e-05
AC012073.1	2.54353	1.59299	4.06125	9.22224e-05
KDM4A-AS1	3.89615	1.96056	7.7427	0.000103895
AC099850.3	1.58392	1.25451	1.99981	0.000110588
THUMPD3-AS1	2.33188	1.51319	3.59352	0.000124409
ZFPM2-AS1	1.46586	1.20447	1.78399	0.000135382
CSGALNACT2-DT	7.59822	2.67762	21.5613	0.000138503
HCG15	3.57873	1.85739	6.89532	0.000138767
SBF2-AS1	2.6517	1.605	4.38103	0.000140732
JMJD1C-AS1	5.00588	2.18146	11.4872	0.000144415
DUXAP8	5.54569	2.25789	13.621	0.000186702
AL117336.2	2.55916	1.56177	4.19351	0.000192027
AP001469.2	8.98467	2.82999	28.5246	0.00019542
AL355574.1	1.92302	1.36113	2.71686	0.000208425
AP003390.1	3.706	1.83015	7.50454	0.000273784
AL359313.1	2.31946	1.46838	3.66382	0.000309872
BACE1-AS	2.15837	1.41742	3.28666	0.000336
AC109460.1	23.6018	4.14547	134.374	0.000367501
POLH-AS1	4.44238	1.95464	10.0964	0.00037089
AC012467.2	2.81307	1.59065	4.97491	0.000377159
AC073842.2	3.32327	1.71059	6.4563	0.000393615
STARD7-AS1	5.38519	2.11556	13.7081	0.000412703
AL139384.1	2.00219	1.36048	2.94657	0.000429226
AP003392.4	7.88215	2.45424	25.3147	0.000524117
AP003469.2	1.83331	1.30136	2.5827	0.000527504
LNCSRLR	2.93765	1.59474	5.4114	0.000545562
LUCAT1	1.64553	1.24024	2.18327	0.000555718
AC011815.1	3.72431	1.76311	7.86706	0.000568404
LINC01515	16.0329	3.30788	77.7098	0.000569943
AP001372.2	2.57962	1.49593	4.44837	0.000652854
LINC01224	2.14395	1.37996	3.3309	0.000692261
FOXD2-AS1	1.65462	1.23535	2.21619	0.000731321
TGFB2-AS1	1.662	1.23518	2.2363	0.000794398
AC022211.3	6.55361	2.1842	19.6638	0.000797825
CASC15	6.83572	2.21438	21.1017	0.000830988
NDUFB2-AS1	7.06367	2.23703	22.3043	0.000860945
AC015961.2	3.17786	1.60727	6.28321	0.000886186
AC124798.1	1.70003	1.24194	2.32709	0.000924598
AC145285.2	4.50742	1.84638	11.0036	0.000944241
SREBF2-AS1	2.52952	1.45611	4.39424	0.000989277
